# Supplementary material for: The Role of TKS5 in Chromosome Stability and Bladder Cancer Progression
Source: Int J Mol Sci. 2022 Nov 18;23(22):14283. doi: 10.3390/ijms232214283 (PMC9698602; doi:10.3390/ijms232214283)
Supplement: Supplementary file 1 [file ijms-23-14283-s001.zip]

Archive with 1 entries (1 files):
- ijms-1888982-supplementary.pdf
